# Supplementary material for: Dairy cows fed a low energy diet before dry-off show signs of hunger despite ad libitum access
Source: Sci Rep. 2019 Nov 6;9:16159. doi: 10.1038/s41598-019-51866-7 (PMC6834606; doi:10.1038/s41598-019-51866-7)
Supplement: Supplementary file 3 — Supplementary data [file 41598_2019_51866_MOESM3_ESM.xlsx]

## Sheet: Official.data
Test Day	Group	CowID	FeederReady	EatConcentrate	Latency feed concentrate in seconds	EatBarley	Latency feed straw in seconds	Barley intake in kg	Concentrate intake in kg	Number Visits	MaxPrice	BW	EndTime	TestingLength	Parity	Parity Group	Diet	Milking frequency/day	Pen	Feeder	Force in N
-5	G12	6468	12:29:20	1	48	1	10	0.012	0.2	2	18	800	12:36:30	00:07:10	2	2	energy-reduced	twice	2	left	37.8
-5	G12	6712	12:40:00	1	14	1	230	0.448	1.633	17	168	797	13:15:40	00:35:40	1	1	energy-reduced	once	1	left	35.6
-5	G12	6722	12:13:20	1	38	1	315	0.06	0.334	3	28	796	12:22:02	00:08:42	1	1	lactation	once	1	right	35.1
-2	G12	6468	12:55:19	1	17	1	9	0.206	0.222	3	28	786	13:07:10	00:11:51	2	2	energy-reduced	twice	2	left	37.8
-2	G12	6712	12:33:27	1	107	1	44	0.014	1.374	13	128	796	12:53:48	00:20:21	1	1	energy-reduced	once	1	left	35.6
-2	G12	6722	13:10:16	1	113	1	152	0.134	1.154	16	158	803	13:26:31	00:16:15	1	1	lactation	once	1	right	35.1
-5	G13	6300	13:45:00	1	200	0		0	0.019	1	8	792	13:54:00	00:09:00	3	2	lactation	twice	1	right	35.1
-5	G13	6349	13:29:40	0	300	0		0	0	0	0	842	13:34:56	00:05:16	3	2	lactation	twice	2	left	37.8
-5	G13	6521	13:01:50	1	40	0		0	0.408	8	78	872	13:14:13	00:12:23	2	2	energy-reduced	twice	2	left	37.8
-5	G13	6732	12:43:50	1	46	0		0	0.918	6	58	698	12:55:00	00:11:10	1	1	energy-reduced	once	2	left	37.8
-2	G13	6300	12:24:00	0	300	0		0	0	0	0	793	12:30:30	00:06:30	3	2	lactation	twice	1	right	35.1
-2	G13	6349	12:32:39	0	300	0		0	0	0	0	839	12:39:34	00:06:55	3	2	lactation	twice	2	left	37.8
-2	G13	6521	13:16:40	1	10	0		0	0.38	6	58	880	13:26:20	00:09:40	2	2	energy-reduced	twice	2	left	37.8
-2	G13	6732	12:51:55	1	15	1	165	0.042	1.704	18	178	682	13:13:40	00:21:45	1	1	energy-reduced	once	2	left	37.8
-5	G14	6551	12:40:00	1	10	1	130	0.014	0.334	5	48	667	12:58:00	00:18:00	2	2	energy-reduced	once	1	right	35.1
-5	G14	6723	13:25:00	1	50	0		0	0.105	1	8	707	13:31:00	00:06:00	1	1	lactation	twice	1	left	35.6
-5	G14	6746	13:02:20	1	20	1	60	0.024	0.098	1	8	739	13:09:00	00:06:40	1	1	lactation	twice	2	right	36.9
-5	G14	6748	13:36:00	0	300	0		0	0	0	0	788	13:42:00	00:06:00	1	1	lactation	once	2	left	37.8
-2	G14	6551	12:28:05	1	213	0		0	0.616	10	98	673	12:46:38	00:18:33	2	2	energy-reduced	once	1	right	35.1
-2	G14	6723	12:56:06	0	300	1	56	0.02	0	0	0	732	13:02:48	00:06:42	1	1	lactation	twice	1	left	35.6
-2	G14	6746	12:20:29	0	300	0		0	0	0	0	739	12:26:20	00:05:51	1	1	lactation	twice	2	right	36.9
-2	G14	6748	13:05:20	0	300	0		0	0	0	0	786	13:12:00	00:06:40	1	1	lactation	once	2	left	37.8
-5	G15	6453	12:23:35	1	36	0		0	0.356	7	68	808	12:43:30	00:19:55	2	2	energy-reduced	twice	2	left	37.8
-5	G15	6488	12:56:37	1	222	1	13	0.064	1.568	13	128	877	13:18:48	00:22:11	2	2	lactation	twice	2	right	36.9
-5	G15	6767	12:44:38	1	62	0		0	0.262	3	28	602	12:52:57	00:08:19	1	1	energy-reduced	twice	1	right	35.1
-2	G15	6453	12:27:14	1	222	0		0	0.02	1	8	794	12:39:47	00:12:33	2	2	energy-reduced	twice	2	left	37.8
-2	G15	6488	13:12:00	1	67	1	5	0.304	0.954	14	138	869	13:41:20	00:29:20	2	2	lactation	twice	2	right	36.9
-2	G15	6767	12:41:32	1	98	1	15	0.058	2.308	18	178	621	13:10:07	00:28:35	1	1	energy-reduced	twice	1	right	35.1
-5	G16	6448	12:22:45	1	30	0		0	0.102	2	18	784	12:30:20	00:07:35	2	2	energy-reduced	once	2	left	37.8
-5	G16	6570	12:34:25	0	300	0		0	0	0	0	627	12:39:46	00:05:21	2	2	lactation	twice	1	left	35.6
-5	G16	6739	12:43:00	1	270	0		0	0.726	3	28	675	12:56:20	00:13:20	1	1	lactation	once	2	right	36.9
-2	G16	6448	11:56:24	1	19	0		0	0.068	2	18	790	12:05:00	00:08:36	2	2	energy-reduced	once	2	left	37.8
-2	G16	6570	12:07:25	1	300	0		0	0	0	0	644	12:12:25	00:05:00	2	2	lactation	twice	1	left	35.6
-2	G16	6739	12:20:24	1	240	0		0	0.32	1	8	702	12:32:00	00:11:36	1	1	lactation	once	2	right	36.9
-5	G17	7209	13:05:03	0	300	0		0	0	0	0	734	13:10:50	00:05:47	3	2	lactation	once	2	left	37.8
-5	G17	6564	12:12:14	1	102	0		0	1.078	11	108	732	12:31:00	00:18:46	2	2	energy-reduced	twice	1	left	35.6
-5	G17	6575	12:54:00	1	50	1	425	0.036	0.118	2	18	719	13:03:25	00:09:25	2	2	lactation	once	1	right	35.1
-2	G17	7209	12:17:00	0	300	1	284	0.01	0	0	0	762	12:23:30	00:06:30	3	2	lactation	once	2	left	37.8
-2	G17	6564	12:46:34	1	12	0		0	1.68	13	128	719	13:09:00	00:22:26	2	2	energy-reduced	twice	1	left	35.6
-2	G17	6575	12:25:20	1	154	1	26	0.044	0.048	1	8	698	12:34:00	00:08:40	2	2	lactation	once	1	right	35.1
-5	G18	6538	13:11:25	0	300	0		0	0	0	0	691	13:16:25	00:05:00	2	2	lactation	twice	2	left	37.8
-5	G18	6578	12:37:48	1	25	0		0	2.018	14	138	671	12:58:00	00:20:12	2	2	energy-reduced	twice	2	right	36.9
-5	G18	6611	13:03:40	0	300	0		0	0	0	0	732	13:08:40	00:05:00	2	2	lactation	twice	1	left	35.6
-5	G18	6684	13:34:20	1	174	1	15	0.166	2.056	10	108	787	14:01:00	00:26:40	1	1	energy-reduced	twice	2	left	37.8
-5	G18	6780	14:05:35	0	300	0		0	0	0	0	670	14:11:00	00:05:25	1	1	lactation	once	1	left	35.6
-2	G18	6538	12:42:40	0	300	0		0	0	0	0	709	12:47:55	00:05:15	2	2	lactation	twice	2	left	37.8
-2	G18	6578	12:20:50	1	18	1	548	0.006	2.05	14	138	678	12:39:00	00:18:10	2	2	energy-reduced	twice	2	right	36.9
-2	G18	6611	13:30:00	0	300	0		0	0	0	0	722	13:36:00	00:06:00	2	2	lactation	twice	1	left	35.6
-2	G18	6684	13:00:00	1	280	0		0	0.154	3	28	779	13:18:00	00:18:00	1	1	energy-reduced	twice	2	left	37.8
-2	G18	6780	13:20:52	0	300	0		0	0	0	0	678	13:26:20	00:05:28	1	1	lactation	once	1	left	35.6
-5	G19	6485	12:12:21	1	34	0		0	0.008	1	8	840	12:26:00	00:13:39	2	2	lactation	once	1	right	35.1
-5	G19	6599	12:37:38	1	10	1	800	0.01	2.359	16	158	805	12:58:55	00:21:17	2	2	energy-reduced	once	2	left	37.8
-5	G19	6747	13:34:50	1	10	1	310	0.07	1.952	18	178	719	13:55:00	00:20:10	1	1	energy-reduced	once	1	right	35.1
-5	G19	7260	13:13:53	1	42	0		0	1.292	9	88	599	13:32:00	00:18:07	2	2	energy-reduced	once	2	left	37.8
-5	G19	7452	12:22:47	1	53	0		0	0.452	3	28	735	12:33:40	00:10:53	1	1	energy-reduced	once	2	right	36.9
-2	G19	6485	14:09:49	1	23	1	201	0.012	0.206	5	48	861	14:18:00	00:08:11	2	2	lactation	once	1	right	35.1
-2	G19	6599	13:18:40	1	77	1	15	0.006	3.013	18	178	792	13:39:10	00:20:30	2	2	energy-reduced	once	2	left	37.8
-2	G19	6747	12:32:45	1	34	0		0	2.598	18	178	647	12:54:39	00:21:54	1	1	energy-reduced	once	1	right	35.1
-2	G19	7260	12:59:45	1	66	0		0	0.778	6	58	635	13:13:11	00:13:26	2	2	energy-reduced	once	2	left	37.8
-2	G19	7452	13:32:36	1	14	0		0	0.91	8	78	747	14:07:00	00:34:24	1	1	energy-reduced	once	2	right	36.9
-5	G20	7454	12:12:00	1	14	1	1	0.006	1.314	8	78	616	12:27:25	00:15:25	1	1	energy-reduced	twice	2	right	36.9
-2	G20	7454	12:51:53	1	10	0		0	0.418	4	38	631	13:00:10	00:08:17	1	1	energy-reduced	twice	2	right	36.9
-5	G22	7215	12:13:10	0	300	1	200	0.008	0	0	0	755	12:19:30	00:06:20	3	2	lactation	once	1	right	35.1
-2	G22	7215	12:12:20	1	120	0		0	0.01	1	8	725	12:19:20	00:07:00	3	2	lactation	once	1	right	35.1

## Sheet: Motivation.Familiar
Date	Group	CowID	ExpDay	Pen	TimeEnterPen	FeederReady	Latency Eat in seconds	Concentrate Intake in kg	Feeder Concentrate side	Barley Intake in kg	Familiarization End	Habituation Time	TotalTime	Successul	Obs
2018-02-28	G12	6468	D-7	2	10:21:00	10:47:25	21	0.658	left	0.194	10:55:30	00:08:05	00:34:30	yes
2018-02-28	G12	6712	D-7	1	10:45:00	10:57:40	158	0.626	left	0	11:06:10	00:08:30	00:21:10	yes
2018-02-28	G12	6722	D-7	1	10:21:00	10:35:00	51	0.6	right	0.012	10:43:00	00:08:00	00:22:00	yes
2018-03-14	G13	6300	D-7	1	10:12:20	10:34:00	250	0.04	right	0	10:41:19	00:07:19	00:28:59	yes
2018-03-14	G13	6349	D-7	2	10:12:20	10:23:05	5	0.21	left	0	10:29:00	00:05:55	00:16:40	yes
2018-03-14	G13	6521	D-7	2	10:59:00	11:17:25	56	0.268	left	0	11:20:50	00:03:25	00:21:50	yes
2018-03-14	G13	6731	D-7	1	10:59:00	11:09:35	52	0.066	right	0	11:15:30	00:05:55	00:16:30	no
2018-03-14	G13	6732	D-7	2	10:33:00	10:42:55	34	0.458	left	0.032	10:46:10	00:03:15	00:13:10	yes
2018-03-16	G13	6300	D-5	1	13:28:00	13:36:10			right		13:45:00	00:08:50	00:17:00	yes
2018-03-16	G13	6731	D-5	1	12:30:00	12:35:10					12:40:40		00:10:40	no	Didnt show any interest. Just looked at the through.
2018-03-28	G14	6551	D-7	1	10:23:00	10:42:54	230	0.622	right	0	10:54:20	00:11:26	00:31:20	yes
2018-03-28	G14	6723	D-7	1	11:04:00	11:14:25	45	0.316	left	0	11:22:35	00:08:10	00:18:35	yes
2018-03-28	G14	6746	D-7	2	11:04:00	11:24:40	70	0.436	right	0	11:29:30	00:04:50	00:25:30	yes
2018-03-28	G14	6748	D-7	2	10:23:00	10:34:55	17	0.294	left	0	10:41:20	00:06:25	00:18:20	yes
2018-04-11	G15	6453	D-7	2	10:13:00	10:26:22	192	0.504	left	0.004	10:45:35	00:19:13	00:32:35	yes
2018-04-11	G15	6488	D-7	2	10:47:00	10:55:27	48	0.564	right	0.052	11:00:39	00:05:12	00:13:39	yes
2018-04-11	G15	6767	D-7	1	10:13:00	10:35:53	209	0.28	right	0.016	10:43:45	00:07:52	00:30:45	yes
2018-04-25	G16	6448	D-7	2	09:47:00	09:57:21	496	0.166	left	0	10:11:30	00:14:09	00:24:30	yes
2018-04-25	G16	6570	D-7	1	09:47:00	10:14:10	30	0.234	left	0.038	10:19:00	00:04:50	00:32:00	yes
2018-04-25	G16	6739	D-7	2	10:13:45	10:20:24	115	0.536	right	0.008	10:25:45	00:05:21	00:12:00	yes
2018-05-09	G17	7209	D-7	2	10:37:00	10:53:22	6	0.356	left	0	10:56:13	00:02:51	00:19:13	yes
2018-05-09	G17	6564	D-7	1	09:56:00	10:08:20	89	0.356	left	0	10:13:17	00:04:57	00:17:17	yes
2018-05-09	G17	6575	D-7	1	10:37:00	10:48:31	4	0.198	right	0	10:51:58	00:03:27	00:14:58	yes
2018-05-09	G17	6772	D-7	2	09:56:00	10:15:36	600	0	right	0	10:28:31	00:12:55	00:32:31	no	Tried on D-5 but unsuccessful - she was alert
2018-05-30	G18	6538	D-7	2	10:35:00	10:42:35	7	0.19	left	0.048	10:46:00	00:03:25	00:11:00	yes
2018-05-30	G18	6578	D-7	2	10:57:00	11:10:19	8	0.29	right	0	11:12:45	00:02:26	00:15:45	yes
2018-05-30	G18	6611	D-7	1	10:02:00	10:14:38	314	0.016	left	0	10:22:31	00:07:53	00:20:31	yes
2018-05-30	G18	6684	D-7	2	10:02:00	10:25:29	10	0.56	left	0	10:32:00	00:06:31	00:30:00	yes
2018-05-30	G18	6780	D-7	1	10:57:00	11:06:51	3	0.372	left	0.078	11:09:33	00:02:42	00:12:33	yes
2018-06-13	G19	6485	D-7	1	10:27:45	10:45:53	172	0.034	right	0	11:00:00	00:14:07	00:32:15	no	Sucessful D-5
2018-06-13	G19	6599	D-7	2	10:27:45	10:38:40	80	0.294	left	0	10:50:00	00:11:20	00:22:15	yes
2018-06-13	G19	6747	D-7	1	11:34:00	11:43:00	122	0.218	right	0	11:46:59	00:03:59	00:12:59	yes
2018-06-13	G19	7260	D-7	2	10:57:45	11:06:54	177	0.656	left	0	11:15:00	00:08:06	00:17:15	yes
2018-06-13	G19	7452	D-7	2	11:22:00	11:36:27		0	right	0	11:56:52	00:20:25	00:34:52	no	Sucessful D-5
2018-06-27	G20	7454	D-7	2	10:42:00	10:52:10	10	0.454	right	0	10:58:00	00:05:50	00:16:00	yes
2018-08-08	G22	7215	D-7	1	11:19:00	11:35:00	199	0.178	right	0.004	11:39:50	00:04:50	00:20:50	yes

## Sheet: Cows features
group	cow	Days of pregnancy	Parity	Milk yield		BW D-7
G12	6468	224	2	19.13		771
G12	6712	231	1	26.17		858
G12	6722	232	1	20.18		819
G13	6300	213	3	28.24		810
G13	6349	231	3	19.62		836
G13	6521	214	2	15.12		875
G13	6732	218	1	18.59		706
G14	6551	223	2	23.96		667
G14	6723	222	1	33.31		745
G14	6746	227	1	24.61		807
G14	6748	225	1	24.42		803
G15	6453	230	2	29.02		826
G15	6488	224	2	18.94		905
G15	6767	223	1	26.55		664
G16	6448	224	2	24.73		826
G16	6570	217	2	18.22		634
G16	6739	228	1	36.37		713
G17	7209	228	3	28.53		773
G17	6564	216	2	30.61		775
G17	6575	215	2	20.3		699
G18	6538	225	2	35.02		723
G18	6578	225	2	28.62		710
G18	6611	221	2	17.22		775
G18	6684	233	1	26.48		841
G18	6780	221	1	31.79		703
G19	6485	233	2	20.7		900
G19	6599	225	2	23.28		825
G19	6747	225	1	26.86		745
G19	7260	224	2	41.91		582
G19	7452	229	1	31.42		786
G20	7454	215	1	29.63		656
G22	7215	229	3	39.6		735
	Mean	224.062	13 primi	26.2234		765.406
	SD	5.71324	19 multi	6.63703		78.8072

## Sheet: Calibration
	Pen 1								Pen 2							Weight on the gate	Force_Required_Pen1_Left	Force_required_Pen1_Right	Force_Required_Pen2_Left	Force_required_Pen2_Right
	Feeder 1			Feeder 2					Feeder 1			Feeder 2				8	25.6	25.4	28.2	28
Values	Upper	Lower	External	Upper	Lower	External		Values	Upper	Lower	External	Upper	Lower	External		18	48	47.6	51.8	49.2
1	41.6	27.8	26.6	42.4	32	31.6		1	43.2	32.4	29.2	47.2	27.4	30.8		28	72.2	70.6	78	77.4
2	44	28	33	41.6	26.6	30.8		2	44.2	29.6	30.2	42.2	29.6	28.6		38	98.2	96	104	98.4
3	44.2	26.8	31	42	27.2	30.8		3	44.6	29.2	31.4	45.4	31	29.2		48	123	123.8	131.8	125
4	45.5	27.8	30.8	44	26.4	27.8		4	46.6	32.4	32	45.6	28	29.4		58	151	151.4	162	156
5	42.4	28.2	27.4	40.8	28.2	30.4		5	47.2	28.8	31.6	44.4	27.8	28.2		68	179.4	185.8	194	186
Mean	43.54	27.72	29.76	42.16	28.08	30.28		Mean	45.16	30.48	30.88	44.96	28.76	29.24		78	209.2	212	224	215
Total mean	35.63			35.12				Total mean	37.82			36.86				88	243	245	260	248
																98	289	279	298	284
																108	318	315.4	335	324
	Mean middle		43.955	1.39718												118	358	363	370	369
	Mean bottom		28.76	1.22507												128	390	388	400	400
	Total		36.3575	1.21821												138	434	434.2	442	438
																148	478.2	476.8	484	480
																158	502.4	501.2	499.045	492.072
																168	518.262	517.644	531.736	524.598
																178	550.537	549.871	564.427	557.124

## Sheet: FeedIntake, MilkYield & Energy
Batch	CowID	D-7	D-6	D-5	D-4	D-3	D-2	D-1	Diet	Milking	Avg_DMI	Avg_MY	Energy_content_DMICleaned	Energy_Intake_Cleaned
G12	6468	43159	43160	43161	43162	43163	43164	43165	energy-reduced	twice	9.8	13.02	5.65266	55.3961
G12	6712	43159	43160	43161	43162	43163	43164	43165	energy-reduced	once	7.22	13.24	5.85096	42.2439
G12	6722	43159	43160	43161	43162	43163	43164	43165	lactation	once	16.9	12.36	6.89392	116.507
G13	6300	43173	43174	43175	43176	43177	43178	43179	lactation	twice	22	27.62	6.6786	146.929
G13	6349	43173	43174	43175	43176	43177	43178	43179	lactation	twice	19.84	19.74	6.76217	134.162
G13	6521	43173	43174	43175	43176	43177	43178	43179	energy-reduced	twice	16.7	10.92	5.25315	87.7276
G13	6732	43173	43174	43175	43176	43177	43178	43179	energy-reduced	once	12.2	11.57	5.4921	67.0036
G14	6551	43187	43188	43189	43190	43191	43192	43193	energy-reduced	once	15.9	13.67	5.28971	84.1064
G14	6723	43187	43188	43189	43190	43191	43192	43193	lactation	twice	20	32.32	6.7556	135.112
G14	6746	43187	43188	43189	43190	43191	43192	43193	lactation	twice	18.69	27.18	6.81124	127.302
G14	6748	43187	43188	43189	43190	43191	43192	43193	lactation	once	18.66	13.7	6.81256	127.122
G15	6453	43201	43202	43203	43204	43205	43206	43207	energy-reduced	twice	16.2	21.87	5.2757	85.4663
G15	6488	43201	43202	43203	43204	43205	43206	43207	lactation	twice	20.07	17.41	6.75274	135.528
G15	6767	43201	43202	43203	43204	43205	43206	43207	energy-reduced	twice	13.73	20.97	5.40177	74.1663
G16	6448	43215	43216	43217	43218	43219	43220	43221	energy-reduced	once	10.45	14.04	5.6069	58.5921
G16	6570	43215	43216	43217	43218	43219	43220	43221	lactation	twice	17.93	17.03	6.8454	122.738
G16	6739	43215	43216	43217	43218	43219	43220	43221	lactation	once	19.73	25.3	6.76673	133.508
G17	7209	43229	43230	43231	43232	43233	43234	43235	lactation	once	20.57	20.16	6.73268	138.491
G17	6564	43229	43230	43231	43232	43233	43234	43235	energy-reduced	twice	10.41	18.61	5.60967	58.3966
G17	6575	43229	43230	43231	43232	43233	43234	43235	lactation	once	15.64	13.22	6.95674	108.803
G18	6538	43250	43251	43252	43253	43254	43255	43256	lactation	twice	18.45	31.12	6.82188	125.864
G18	6578	43250	43251	43252	43253	43254	43255	43256	energy-reduced	twice	14.84	22.9	5.3421	79.2767
G18	6611	43250	43251	43252	43253	43254	43255	43256	lactation	twice	6.77	4.76	7.50675	50.8207
G18	6684	43250	43251	43252	43253	43254	43255	43256	energy-reduced	twice	4.76	11.9	6.06483	28.8686
G18	6780	43250	43251	43252	43253	43254	43255	43256	lactation	once	19.8	20.73	6.76383	133.924
G19	6485	43264	43265	43266	43267	43268	43269	43270	lactation	once	18.34	15.75	6.8268	125.204
G19	6599	43264	43265	43266	43267	43268	43269	43270	energy-reduced	once	20.45	17.33	5.1159	104.62
G19	6747	43264	43265	43266	43267	43268	43269	43270	energy-reduced	once	12.05	13.83	5.50146	66.2926
G19	7260	43264	43265	43266	43267	43268	43269	43270	energy-reduced	once	16.21	21.02	5.27524	85.5116
G19	7452	43264	43265	43266	43267	43268	43269	43270	energy-reduced	once	15.95	16.88	5.28735	84.3332
G20	7454	43278	43279	43280	43281	43282	43283	43284	energy-reduced	twice	8.31	29.88	5.76393	47.8983
G22	7215	43320	43321	43322	43323	43324	43325	43326	lactation	once	21.99	30.03	6.67896	146.87
